# Supplementary material for: Investigation of Genetic Variants Associated with Tryptophan Metabolite Levels via Serotonin and Kynurenine Pathways in Patients with Bipolar Disorder
Source: Metabolites. 2022 Nov 17;12(11):1127. doi: 10.3390/metabo12111127 (PMC9694761; doi:10.3390/metabo12111127)
Supplement: Supplementary file 1 [file metabolites-12-01127-s001.zip]

Archive with 1 entries (1 files):
- metabolites-1996139-supplementary.pdf
